# Supplementary material for: Toosendanin Induces Hepatotoxicity by Facilitating ALOX5-Mediated Lipid Peroxidation and Sensitizing Cells to Ferroptosis
Source: Pharmaceuticals (Basel). 2025 Jul 21;18(7):1078. doi: 10.3390/ph18071078 (PMC12300629; doi:10.3390/ph18071078)
Supplement: Supplementary file 1 [file pharmaceuticals-18-01078-s001.zip]

Archive with 1 entries (1 files):
- pharmaceuticals-3738001-supplementary.pdf
